# Supplementary material for: Effect of foot reflexology on chronic pain in Parkinson’s disease: A randomized controlled trial
Source: PLoS One. 2025 Jul 28;20(7):e0327865. doi: 10.1371/journal.pone.0327865 (PMC12303304; doi:10.1371/journal.pone.0327865)
Supplement: S1 Data — (CSV) [file pone.0327865.s009.csv]

Filtre 1	Filtre 2	C	SUJETS	Groups	NS	NS1	NS2	NS3	NS4	HA	HA1	HA2	HA3	HA4	RD	RD1	RD2	RD3	P	SD	SD1	SD2	SD3	SD4	SD5	C1	C2	C3	C4	C5	ST	ST1	ST2	ST3	nb_na	nb_na_ns	nb_na_ha	nb_na_rd	nb_na_p	nb_na_sd	nb_na_c	nb_na_st	EVA_moy_V1	EVA_max_V1	delta_EVA_pourcentage (V5-V1)/V1	GRépondeurs	Répondeurs	Non répondeurs	EVA_max_V1 - Transform 4
1	0	34	1	Foot Reflexology	21	8	4	6	3	13	5	4	3	1	16	6	7	3	6	41	8	8	5	10	10	7	4	8	6	9	9	4	3	2	0	0	0	0	0	0	0	0	44	69	-0.4318181818181818	Repondeur	1	0	5.656854249492381
1	0	37	2	Foot Reflexology	24	5	5	7	7	27	8	6	4	9	18	6	7	5	3	24	5	4	2	10	3	8	5	7	10	7	11	1	6	4	0	0	0	0	0	0	0	0	63	76	-0.7142857142857143	Repondeur	1	0	5.0
0	1	33	3	Sham Massage	17	6	2	5	4	9	3	1	3	2	14	6	4	4	8	34	5	7	5	7	10	7	4	6	9	7	9	3	4	2	0	0	0	0	0	0	0	0	60	80	-0.55	Repondeur	1	0	4.58257569495584
0	1	32	4	Sham Massage	27	7	8	7	5	23	5	7	8	3	12	8	3	1	8	36	8	5	5	10	8	8	5	4	9	6	9	2	6	1	0	0	0	0	0	0	0	0	35	51	0.14285714285714285	Non Repondeur	0	1	7.0710678118654755
1	0	31	5	Foot Reflexology	19	3	8	5	3	20	5	5	4	6	12	9	1	2	5	29	5	5	2	9	8	7	3	7	8	6	18	5	9	4	0	0	0	0	0	0	0	0	70	85	-0.05714285714285714	Non Repondeur	0	1	4.0
0	1	37	6	Sham Massage	31	10	7	7	7	18	5	6	2	5	19	8	8	3	6	32	7	7	5	5	8	6	6	8	10	7	12	4	4	4	0	0	0	0	0	0	0	0	75	90	-0.6266666666666667	Repondeur	1	0	3.3166247903554
0	1	40	7	Sham Massage	12	4	3	4	1	24	8	6	5	5	17	8	7	2	5	37	5	6	5	9	12	8	7	8	9	8	10	1	5	4	0	0	0	0	0	0	0	0	60	74	0.16666666666666666	Non Repondeur	0	1	5.196152422706632
1	0	37	8	Foot Reflexology	27	6	8	7	6	16	4	5	2	5	16	6	5	5	3	31	4	5	3	9	10	8	6	6	9	8	18	5	9	4	0	0	0	0	0	0	0	0	45	55	-0.4444444444444444	Repondeur	1	0	6.782329983125268
1	0	36	9	Foot Reflexology	13	4	1	5	3	12	4	4	1	3	7	4	2	1	4	39	6	5	5	11	12	7	5	7	10	7	7	3	2	2	0	0	0	0	0	0	0	0	70	80	-0.07142857142857142	Non Repondeur	0	1	4.58257569495584
1	0	33	10	Foot Reflexology	14	4	4	3	3	28	9	7	5	7	17	10	5	2	5	24	3	4	2	7	8	5	5	6	10	7	15	2	8	5	0	0	0	0	0	0	0	0	60	95	-0.6666666666666666	Repondeur	1	0	2.449489742783178
0	1	33	11	Sham Massage	16	4	2	5	5	20	8	4	3	5	14	6	4	4	5	35	5	7	5	9	9	7	4	5	10	7	16	5	5	6	0	0	0	0	0	0	0	0	53	70	0.07547169811320754	Non Repondeur	0	1	5.5677643628300215
0	1	38	12	Sham Massage	22	7	6	5	4	22	5	6	4	7	20	9	7	4	7	36	8	7	5	9	7	8	7	7	10	6	31	13	11	7	0	0	0	0	0	0	0	0	70	100	-1.0	Repondeur	1	0	1.0
1	0	36	13	Foot Reflexology	15	7	1	4	3	17	6	3	2	6	20	9	6	5	3	40	7	7	5	10	11	8	4	7	10	7	16	5	5	6	0	0	0	0	0	0	0	0	50	63	-0.16	Non Repondeur	0	1	6.164414002968976
1	0	34	14	Foot Reflexology	14	5	3	3	3	20	4	4	7	5	13	10	0	3	4	32	6	6	2	9	9	7	5	6	9	7	12	0	7	5	0	0	0	0	0	0	0	0	80	80	-0.0875	Non Repondeur	0	1	4.58257569495584
1	0	39	15	Foot Reflexology	13	5	4	2	2	25	5	7	7	6	13	9	1	3	6	33	8	4	4	9	8	8	6	7	10	8	12	2	6	4	0	0	0	0	0	0	0	0	40	54	0.0	Non Repondeur	0	1	6.855654600401044
0	1	30	16	Sham Massage	19	4	5	6	4	21	5	5	3	8	13	7	4	2	7	30	6	3	5	6	10	5	5	7	9	4	15	4	7	4	0	0	0	0	0	0	0	0	48	78	0.4583333333333333	Non Repondeur	0	1	4.795831523312719
0	1	36	17	Sham Massage	20	3	8	5	4	7	0	3	0	4	18	8	7	3	8	32	6	6	2	9	9	7	5	7	10	7	25	10	6	9	0	0	0	0	0	0	0	0	68	88	0.14705882352941177	Non Repondeur	0	1	3.605551275463989
0	1	29	18	Sham Massage	7	4	1	2	0	20	8	3	4	5	7	3	2	2	6	40	8	7	5	10	10	6	3	7	8	5	4	0	2	2	0	0	0	0	0	0	0	0	45	55	-0.5111111111111111	Repondeur	1	0	6.782329983125268
1	0	28	19	Foot Reflexology	22	10	2	7	3	21	3	6	4	8	19	9	7	3	7	33	4	7	4	11	7	5	4	6	6	7	26	11	10	5	0	0	0	0	0	0	0	0	45	72	-0.08888888888888889	Non Repondeur	0	1	5.385164807134504
0	1	38	20	Sham Massage	20	7	3	6	4	22	6	6	5	5	19	9	5	5	4	23	3	2	2	9	7	7	6	7	10	8	20	7	9	4	0	0	0	0	0	0	0	0	44	60	0.25	Non Repondeur	0	1	6.4031242374328485
0	1	34	21	Sham Massage	10	1	3	4	2	32	9	7	7	9	14	8	3	3	4	35	6	6	4	8	11	8	6	6	8	6	24	10	7	7	0	0	0	0	0	0	0	0	75	100	-0.3333333333333333	Repondeur	1	0	1.0
1	0	34	22	Foot Reflexology	9	2	1	6	0	35	11	7	8	9	17	7	5	5	5	19	2	4	0	9	4	7	3	6	10	8	15	7	6	2	0	0	0	0	0	0	0	0	50	81	0.22	Non Repondeur	0	1	4.47213595499958
1	0	37	23	Foot Reflexology	13	5	2	3	3	19	6	7	2	4	20	10	7	3	6	34	6	6	3	9	10	8	7	7	9	6	11	0	6	5	0	0	0	0	0	0	0	0	63	86	-0.19047619047619047	Non Repondeur	0	1	3.872983346207417
0	1	24	24	Sham Massage	17	7	5	3	2	3	0	1	0	2	9	5	2	2	8	34	8	8	5	3	10	6	4	4	5	5	16	5	7	4	0	0	0	0	0	0	0	0	76	100	-0.7631578947368421	Repondeur	1	0	1.0
1	0	35	25	Foot Reflexology	18	7	2	4	5	18	4	3	5	6	15	8	5	2	4	37	8	4	5	9	11	8	5	6	9	7	6	1	3	2	0	0	0	0	0	0	0	0	30	43	-0.3	Repondeur	1	0	7.615773105863909
0	1	34	26	Sham Massage	17	7	5	1	4	17	4	6	4	3	13	8	2	3	4	40	7	6	5	11	11	6	6	6	10	6	17	4	7	6	0	0	0	0	0	0	0	0	32	55	0.0	Non Repondeur	0	1	6.782329983125268
0	1	31	27	Sham Massage	20	7	7	3	3	21	8	6	2	5	19	8	7	4	7	30	5	2	5	7	11	6	5	7	5	8	13	3	7	3	0	0	0	0	0	0	0	0	40	50	-0.525	Repondeur	1	0	7.14142842854285
1	0	38	28	Foot Reflexology	21	9	4	5	3	18	4	3	7	4	21	8	8	5	4	33	6	6	5	9	7	8	6	7	10	7	22	7	9	6	0	0	0	0	0	0	0	0	65	82	-0.38461538461538464	Repondeur	1	0	4.358898943540674
0	1	30	29	Sham Massage	18	4	4	7	3	23	6	4	6	7	12	7	3	2	7	29	6	2	3	11	7	7	3	7	8	5	19	5	7	7	0	0	0	0	0	0	0	0	72	75	-0.75	Repondeur	1	0	5.0990195135927845
1	0	35	30	Foot Reflexology	14	3	2	4	5	30	8	6	8	8	12	9	1	2	8	30	6	5	2	9	8	8	4	6	9	8	29	12	9	8	0	0	0	0	0	0	0	0	51	65	0.0392156862745098	Non Repondeur	0	1	6.0
0	0
0	0
0	0
0	0
0	0
0	0
0	0
0	0
0	0
0	0
0	0
0	0
0	0
0	0
0	0
0	0
0	0
0	0
0	0
0	0
0	0
0	0
0	0
0	0
0	0
0	0
0	0
0	0
0	0
0	0
[truncated: 136 more columns]
